# Supplementary material for: Community structure of environmental microorganisms associated with COVID-19 affected patients
Source: Aerobiologia (Bologna). 2021 May 4;37(3):575–83. doi: 10.1007/s10453-021-09708-5 (PMC8093081; doi:10.1007/s10453-021-09708-5)
Supplement: Supplementary file 1 — Supplementary file1 (XLSX 19 kb) [file 10453_2021_9708_MOESM1_ESM.xlsx]

## Sheet: Table S1
Table S1 Classification of microbes detected from samples
number	environ	pathogens	human microbes
1	Actinomyces sp. oral taxon 448	Acinetobacter baumannii	Actinomyces hongkongensis
2	Alternaria alternata	Acinetobacter soli	Actinomyces massiliensis
3	Arthrobacter globiformis	Acinetobacter guillouiae	Actinomyces oris
4	Aspergillus flavus	Actinomyces dentalis	Actinomyces polynesiensis
5	Aspergillus sydowii	Actinomyces hongkongensis	Actinomyces sp. ICM47
6	Aspergillus versicolor	Aerococcus viridans	Actinomyces sp. oral taxon 897
7	Austropuccinia psidii	Anaerococcus octavius	Bacteroides coprocola
8	Bacteroides barnesiae	Aspergillus flavus	Bacteroides plebeius
9	Brachybacterium squillarum	Aspergillus fumigatus	Bacteroides togonis
10	Bradyrhizobium sp. MOS004	Aureobasidium pullulans	Brachybacterium muris
11	Candida aaseri	Bacteroides sp. An322	Capnocytophaga gingivalis
12	Candida magnoliae	Betapapillomavirus 1	Clostridium leptum
13	Chryseobacterium haifense	Blastomyces sp. MA-2018	Corynebacterium durum
14	Cladosporium sphaerospermum	Budvicia aquatica	Corynebacterium fournierii
15	Corynebacterium doosanense	Candida parapsilosis	Corynebacterium massiliense
16	Corynebacterium hadale	Candida tropicalis	Cutibacterium acnes
17	Cutaneotrichosporon cutaneum	Cellulosimicrobium cellulans	Cutibacterium avidum
18	Debaryomyces fabryi	Citrobacter koseri	Cutibacterium granulosum
19	Defluviimonas alba	Clostridium leptum	Escherichia coli
20	Deinococcus wulumuqiensis	Coprococcus comes	Faecalibacterium prausnitzii
21	Diaphorobacter polyhydroxybutyrativorans	Corynebacterium aurimucosum	Lactobacillus johnsonii
22	Enterobacteriaceae bacterium strain FGI 57	Corynebacterium coyleae	Lactobacillus crispatus
23	Fusarium euwallaceae	Corynebacterium glucuronolyticum	Lautropia mirabilis
24	Fusarium verticillioides	Corynebacterium imitans	Leucobactermusarum
25	Glutamicibacter mysorens	Corynebacterium jeikeium	Nesterenkonia massiliensis
26	Halomonas desiderata	Corynebacterium kroppenstedtii	Prevotella histicola
27	Hortaea werneckii	Corynebacterium matruchotii	Prevotella stercorea
28	Isoptericola variabilis	Corynebacterium propinquum	Propionibacterium humerusii
29	Janibacter terrae	Corynebacterium riegelii	Propionibacterium namnetense
30	Lactobacillus agilis	Corynebacterium sp. NML98-0116	Pseudocitrobacter faecalis
31	Lactobacillus ingluviei	Corynebacterium striatum	Romboutsia timonensis
32	Leuconostoc carnosum	Corynebacterium ureicelerivorans	Tatumella sp. OPLPL6
33	Leuconostoc lactis	Cyberlindnera fabianii
34	Limnohabitans sp. 2KL-17	Eisenbergiella tayi
35	Mesorhizobium qingshengii	Enterococcus cecorum
36	Methylotenera mobilis	Enterococcus faecium
37	Microbacteriaceae bacterium 13S1-3	Gordonia otitidis
38	Microbacterium sp. CSI-V	Haemophilus parainfluenzae
39	Micromonospora sp. RP3T	Human alphaherpesvirus 1
40	Nectria haematococca	Human polyomavirus 1
41	Niastella populi	Human polyomavirus 2
42	Nocardioides terrigena	Human polyomavirus 5
43	Oceanimonas smirnovii	Hyphopichia burtonii
44	Orchesella cincta	Janibacter sp. Marseille-P4121
45	Ornithinimicrobium pekingense	Klebsiella pneumoniae
46	Ornithinimicrobium sp. CNJ-824	Kocuria marina
47	Pantoea ananatis	Kocuria rhizophila
48	Paucibacter aquatile	Kocuria rosea
49	Penicillium chrysogenum	Kosakonia cowanii
50	Penicillium citrinum	Kytococcus schroeteri
51	Penicillium solitum	Kytococcus sedentarius
52	Perlucidibaca aquatica	Lysinibacillus jejuensis
53	Pluralibacter gergoviae	Massilia timonae
54	Pseudomonas aeruginosa	Moraxella osloensis
55	Pseudomonas fluvialis	Mycobacterium tuberculosis
56	Pseudomonas fragi	Mycolicibacterium fortuitum
57	Pseudomonas putida	Mycolicibacterium vulneris
58	Pseudomonas salomonii	Neisseria bacilliformis
59	Pseudomonas sp. CBZ-4	Neisseria elongata
60	Pseudooceanicola lipolyticus	Neisseria subflava
61	Pseudoruegeria sabulilitoris	Pantoea brenneri
62	Ralstonia mannitolilytica	Porphyromonas gingivalis
63	Rhodanobacter thiooxydans	Porphyromonas somerae
64	Rhodococcus fascians	Prevotella intermedia
65	Rhodococcus sp. EPR-157	Prevotella jejuni
66	Roseomonas aerilata	Pseudomonas alcaligenes
67	Salinicoccus sp. YB14-2	Pseudopropionibacterium propionicum
68	Sphingomonas sp. CCH10-B3	Raoultella terrigena
69	Streptomyces olivaceus	Rothia dentocariosa
70	Tepidiphilus thermophilus	Rothia mucilaginosa
71	Trichococcus flocculiformis	Staphylococcus pettenkoferi
72	Wickerhamiella versatilis	Verruconis gallopava
73	Wickerhamomyces anomalus	Weissella confusa
74	Staphylococcus epidermidis
75	Pseudomonas fluorescens
76	Pantoea eucrina
77	Staphylococcus capitis
78	Pseudomonas fluorescens
79	Staphylococcus aureus
80	Staphylococcus caprae
81	Stenotrophomonas maltophilia
82	Mycoplasma hominis
83	Pseudomonas aeruginosa
84	Staphylococcus aureus
85	Weissella cibaria

## Sheet: Table S2
Table S2 Dominant species and the percentage they accounted.
	domain species
	top 1	top 2	top 3	top 4	top 5	top 6	top 7	top 8	top 9	top 10	percentage of top 10
OA1	Escherichia_coli	Pseudoruegeria_sabulilitoris	Salinicoccus_sp._YB14-2	Cutibacterium_acnes	Moraxella_osloensis	Staphylococcus_epidermidis	Sphingomonas_sp._CCH10-B3	Leucobacter_musarum	Pseudomonas_salomonii	Acinetobacter_guillouiae
	0.435406	0.0686221	0.0637335	0.0636656	0.0631224	0.0579622	0.0505613	0.0375249	0.036778	0.0314594	0.908836
AA1	Pseudoruegeria_sabulilitoris	Escherichia_coli	Pseudomonas_salomonii	Cutibacterium_acnes	Arthrobacter_globiformis	Leucobacter_musarum	Sphingomonas_sp._CCH10-B3	Acinetobacter_guillouiae	Moraxella_osloensis	Micromonospora_sp._RP3T
	0.620588	0.170402	0.0302742	0.0296262	0.0294992	0.0206571	0.0183957	0.0135427	0.012628	0.0122342	0.957847
BA1	Pseudoruegeria_sabulilitoris	Escherichia_coli	Microbacteriaceae_bacterium_13S1-3	Arthrobacter_globiformis	Acinetobacter_baumannii	Nocardioides_terrigena	Kocuria_rosea	Micromonospora_sp._RP3T	Halomonas_desiderata	Pseudomonas_salomonii
	0.316406	0.162375	0.106752	0.085383	0.0648441	0.0555082	0.027708	0.0238814	0.023259	0.0207464	0.886863
BA2	Pseudoruegeria_sabulilitoris	Arthrobacter_globiformis	Microbacteriaceae_bacterium_13S1-3	Escherichia_coli	Nocardioides_terrigena	Micromonospora_sp._RP3T	Lactobacillus_crispatus	Halomonas_desiderata	Niastella_populi	Kocuria_rosea
	0.380039	0.12852	0.111637	0.0831581	0.0705106	0.0348464	0.0291214	0.0282159	0.0266386	0.0260544	0.918741
CA1	Diaphorobacter polyhydroxybutyrativorans	Pseudomonas fluvialis	Corynebacterium hadale	Corynebacterium fournierii	Corynebacterium propinquum	Actinomyces sp. oral taxon 448	Blastomyces sp. MA-2018	Corynebacterium aurimucosum	Actinomyces massiliensis	Anaerococcus octavius
	0.278369	0.131812	0.113476	0.0888575	0.0401334	0.0344916	0.0302603	0.0302603	0.0282087	0.0274394	0.803308
CA2	Diaphorobacter polyhydroxybutyrativorans	Pseudomonas fluvialis	Cutaneotrichosporon cutaneum	Brachybacterium muris	Defluviimonas alba	Wickerhamiella versatilis	Pseudooceanicola lipolyticus	Austropuccinia psidii	Ornithinimicrobium sp. CNJ-824	Brachybacterium squillarum
	0.314786	0.213148	0.0717972	0.04779	0.0419565	0.0383666	0.0365717	0.0341037	0.0215392	0.0186224	0.838681
CA3	Pseudomonas fragi	Pseudomonas fluorescens	Diaphorobacter polyhydroxybutyrativorans	Pseudomonas fluvialis	Pseudomonas sp. CBZ-4	Streptomyces olivaceus	Austropuccinia psidii	Mesorhizobium qingshengii	Actinomyces sp. oral taxon 448	Coprococcus comes
	0.265403	0.263033	0.125066	0.0958399	0.0663507	0.0437072	0.0360716	0.0226435	0.0134281	0.0126382	0.944181
FA1	Bradyrhizobium sp. MOS004	Bacteroides coprocola	Ralstonia mannitolilytica	Oceanimonas smirnovii	Staphylococcus pettenkoferi	Prevotella histicola	Bacteroides togonis	Prevotella jejuni	Isoptericola variabilis	Bacteroides barnesiae
	0.217417	0.0940864	0.0894177	0.0848139	0.0693814	0.0678252	0.0524575	0.0323564	0.030865	0.0285307	0.767151
GA1	Ralstonia mannitolilytica	Acinetobacter soli	Lactobacillus johnsonii	Acinetobacter baumannii	Pluralibacter gergoviae	Glutamicibacter mysorens	Aspergillus sydowii	Aerococcus viridans	Enterococcus cecorum	Aspergillus versicolor
	0.331148	0.0981252	0.0884773	0.0814719	0.0640207	0.0457968	0.0451735	0.0339549	0.0313123	0.0286697	0.84815
HA1	Ralstonia mannitolilytica	Perlucidibaca aquatica	Acinetobacter baumannii	Acinetobacter soli	Pluralibacter gergoviae	Tatumella sp. OPLPL6	Mycolicibacterium vulneris	Bradyrhizobium sp. MOS004	Methylotenera mobilis	Aerococcus viridans
	0.303503	0.184713	0.104246	0.0940552	0.0795117	0.0282378	0.0273885	0.0187898	0.0179406	0.0170913	0.875478
IA1	Ornithinimicrobium pekingense	Ralstonia mannitolilytica	Acinetobacter baumannii	Aspergillus sydowii	Aerococcus viridans	Bradyrhizobium sp. MOS004	Perlucidibaca aquatica	Limnohabitans sp. 2KL-17	Acinetobacter soli	Staphylococcus pettenkoferi
	0.186567	0.152823	0.146982	0.0905256	0.0736535	0.0564568	0.0564568	0.0340688	0.0282284	0.0282284	0.853991
DA1	[Propionibacterium] humerusii	[Propionibacterium] namnetense	Corynebacterium jeikeium	Kocuria rhizophila	Kocuria marina	Deinococcus wulumuqiensis	Janibacter sp. Marseille-P4121	Pseudopropionibacterium propionicum	Pseudomonas putida
	0.431549	0.131616	0.0741833	0.0626157	0.0409844	0.0240274	0.0217345	0.0196407	0.0189476		0.825298
DS1	Pseudocitrobacter faecalis	Pantoea eucrina	Cutibacterium acnes	Weissella cibaria	Hyphopichia burtonii	[Propionibacterium] humerusii	Alternaria alternata	Rhodococcus fascians	Chryseobacterium haifense	Weissella confusa
	0.375882	0.246563	0.0800052	0.0418619	0.0370509	0.0325943	0.0313745	0.0179204	0.0177339	0.0141864	0.895173
DS2	Cutibacterium acnes	[Propionibacterium] humerusii	Raoultella terrigena	Tepidiphilus thermophilus	Corynebacterium aurimucosum	[Propionibacterium] namnetense	Cutibacterium granulosum	Porphyromonas gingivalis	Rothia dentocariosa	Pantoea brenneri
	0.521441	0.265887	0.0353307	0.0343275	0.0293558	0.0139133	0.0130464	0.0123395	0.0104012	0.00963659	0.945679
DS3	Cutibacterium acnes	[Propionibacterium] humerusii	[Propionibacterium] namnetense	[Clostridium] leptum	Staphylococcus capitis	Tepidiphilus thermophilus	Cutibacterium avidum	Corynebacterium aurimucosum	Pantoea brenneri	Rothia dentocariosa
	0.848052	0.0656618	0.059483	0.00663013	0.00368043	0.00262874	0.00163199	0.00142963	0.00127412	0.00109853	0.991571
DS4	Cutibacterium acnes	[Propionibacterium] humerusii	Corynebacterium matruchotii	[Propionibacterium] namnetense	Prevotella stercorea	Corynebacterium jeikeium	Tepidiphilus thermophilus	Rothia dentocariosa	Corynebacterium aurimucosum
	0.629266	0.158595	0.0459931	0.0328478	0.0143441	0.0142018	0.0112028	0.0105422	0.0102069		0.927199
DS5	Cutibacterium acnes	[Propionibacterium] humerusii	Kosakonia cowanii	[Propionibacterium] namnetense	Corynebacterium aurimucosum	Porphyromonas gingivalis	Lautropia mirabilis	Prevotella intermedia	Rothia dentocariosa	Neisseria elongata
	0.603779	0.207085	0.0404849	0.0219991	0.0175954	0.0163479	0.0149519	0.0144722	0.00976662	0.00647082	0.952953
DA2	Enterococcus cecorum	Burkholderia multivorans	Klebsiella pneumoniae	Aspergillus glaucus	Gulbenkiania indica	Bacillus fumarioli	Tepidiphilus margaritifer	Thermus scotoductus	Cutibacterium acnes	Pseudomonas aeruginosa
	0.164124	0.133469	0.122022	0.105752	0.0857744	0.0601317	0.0521248	0.0479326	0.0420367	0.0366974	0.850065
ES1	Enterococcus cecorum	Burkholderia multivorans	Gulbenkiania indica	Cutibacterium acnes	Bacillus fumarioli	Tepidiphilus margaritifer	Thermus scotoductus	Enterococcus columbae	Staphylococcus epidermidis	Pseudomonas sp. M47T1
	0.233904	0.172998	0.102606	0.0982826	0.079983	0.0687754	0.0657762	0.0296151	0.0215082	0.019039	0.892488
ES2	Cutibacterium acnes	Rothia dentocariosa	[Propionibacterium] humerusii	Chryseobacterium haifense	Lautropia mirabilis	Corynebacterium aurimucosum	[Propionibacterium] namnetense	Staphylococcus capitis	Tepidiphilus thermophilus	Corynebacterium durum
	0.835172	0.0373069	0.013615	0.0125998	0.0114205	0.0107487	0.00889751	0.00856908	0.00621035	0.00588191	0.950422
